# Supplementary material for: Prerequisites for a dry powder inhaler for children with cystic fibrosis
Source: PLoS One. 2017 Aug 11;12(8):e0183130. doi: 10.1371/journal.pone.0183130 (PMC5553717; doi:10.1371/journal.pone.0183130)
Supplement: S1 File — (XLSX) [file pone.0183130.s001.xlsx]

## Sheet: Blad1
ID	Age (yrs)	Height (cm)	Height pred (cm)	Height resid (cm)	Weight (kg)	Sex (0=F, 1=M)	VC max pred (L)	FVC pred (L)	FEV1 pred (L)	FEV1/VC max pred (%)	FEV1 / FVC pred (%)	PEF pred (L)	VC max (L)	FVC (L)	FEV1 (L)	FEV1/VC max (%)	FEV1/FVC (%)	PEF (L)	VC max (%pred)	FVC (%pred)	FEV1 (%pred)	PEF (%pred)	Resistance mode	dP max (kPa)	FIR (L/s^2)	PIF (L/min)	MIF (L/min)	V (L)	t (s)	log_dP	log_FIR	log_PIF	log_MIF	log_V	log_t
501	7.92	134	130.9	3.1	27.7	0	2.04	1.95	1.68	85.1	85.1	4.07	1.83	1.83	1.62	88.9	88.9	3.57	89.7	93.9	96.4	87.7	2	1.84	0.7	24	16	0.68	2.5	0.26	-0.15	1.38	1.2	-0.17	0.4
501	7.92	134	130.9	3.1	27.7	0	2.04	1.95	1.68	85.1	85.1	4.07	1.83	1.83	1.62	88.9	88.9	3.57	89.7	93.9	96.4	87.7	3	3	1.74	37	21	0.7	1.97	0.48	0.24	1.57	1.32	-0.15	0.29
501	7.92	134	130.9	3.1	27.7	0	2.04	1.95	1.68	85.1	85.1	4.07	1.83	1.83	1.62	88.9	88.9	3.57	89.7	93.9	96.4	87.7	4	1.82	1.34	33	23	0.71	1.82	0.26	0.13	1.52	1.36	-0.15	0.26
502	9.08	141	137.2	3.8	35	1	2	2	2	84.8	84.8	4	2.19	2.19	1.73	78.7	78.7	3.98	109.5	109.5	86.5	99.5	2	8.94	8.36	61	32	1.34	2.52	0.95	0.92	1.79	1.51	0.13	0.4
502	9.08	141	137.2	3.8	35	1	2	2	2	84.8	84.8	4	2.19	2.19	1.73	78.7	78.7	3.98	109.5	109.5	86.5	99.5	3	10.1	8.75	75	33	1.33	2.43	1	0.94	1.88	1.52	0.12	0.39
502	9.08	141	137.2	3.8	35	1	2	2	2	84.8	84.8	4	2.19	2.19	1.73	78.7	78.7	3.98	109.5	109.5	86.5	99.5	4	8.64	12.33	85	34	1.31	2.3	0.94	1.09	1.93	1.53	0.12	0.36
503	12.58	163	156.3	6.7	47.7	0	3.44	3.41	2.89	83.9	83.8	6.47	2.67	2.67	1.8	67	67	4	77.6	78.3	62.3	61.8	2	5.66	2.88	47	31	0.81	1.55	0.75	0.46	1.67	1.49	-0.09	0.19
503	12.58	163	156.3	6.7	47.7	0	3.44	3.41	2.89	83.9	83.8	6.47	2.67	2.67	1.8	67	67	4	77.6	78.3	62.3	61.8	3	5.18	2.85	51	31	0.85	1.63	0.71	0.45	1.71	1.49	-0.07	0.21
503	12.58	163	156.3	6.7	47.7	0	3.44	3.41	2.89	83.9	83.8	6.47	2.67	2.67	1.8	67	67	4	77.6	78.3	62.3	61.8	4	5.04	4.72	62	40	1.04	1.57	0.7	0.67	1.79	1.6	0.02	0.2
504	11	146	147.7	-1.7	32	0		2	2.13		84.6	4	0	2.71	2.34		86.3	4.99		135.5	109.9	124.8	2	9.02	4.39	61	35	1.49	2.53	0.96	0.64	1.79	1.54	0.17	0.4
504	11	146	147.7	-1.7	32	0		2	2.13		84.6	4	0	2.71	2.34		86.3	4.99		135.5	109.9	124.8	3	8.14	5.51	66	38	1.69	2.66	0.91	0.74	1.82	1.58	0.23	0.42
504	11	146	147.7	-1.7	32	0		2	2.13		84.6	4	0	2.71	2.34		86.3	4.99		135.5	109.9	124.8	4	6.9	6.26	75	42	1.66	2.38	0.84	0.8	1.88	1.62	0.22	0.38
505	7.83	126.6	130.4	-3.8	23.9	1	1.85	1.77	1.5	85.4	85.4	3.57	1.74	1.7	1.35	77.8	79	3.04	94.1	96.1	90	85.2	2	2.54	0.73	29	16	0.76	2.94	0.4	-0.14	1.46	1.2	-0.12	0.47
505	7.83	126.6	130.4	-3.8	23.9	1	1.85	1.77	1.5	85.4	85.4	3.57	1.74	1.7	1.35	77.8	79	3.04	94.1	96.1	90	85.2	3	1.98	2.68	28	17	0.72	2.52	0.3	0.43	1.45	1.23	-0.14	0.4
505	7.83	126.6	130.4	-3.8	23.9	1	1.85	1.77	1.5	85.4	85.4	3.57	1.74	1.7	1.35	77.8	79	3.04	94.1	96.1	90	85.2	4	1.68	2.61	32	18	0.74	2.41	0.23	0.42	1.51	1.26	-0.13	0.38
507	13.67	166.1	162.3	3.8	48.6	0	3.6	3.57	3.03	83.8	83.7	6.74	2.8	2.77	2.23	79.6	80.3	6.71	77.8	77.6	73.6	99.6	2	3.74	4.88	37	21	0.68	1.99	0.57	0.69	1.57	1.32	-0.17	0.3
507	13.67	166.1	162.3	3.8	48.6	0	3.6	3.57	3.03	83.8	83.7	6.74	2.8	2.77	2.23	79.6	80.3	6.71	77.8	77.6	73.6	99.6	3	3.66	3.51	42	21	0.61	1.77	0.56	0.55	1.62	1.32	-0.21	0.25
507	13.67	166.1	162.3	3.8	48.6	0	3.6	3.57	3.03	83.8	83.7	6.74	2.8	2.77	2.23	79.6	80.3	6.71	77.8	77.6	73.6	99.6	4	3.46	5.25	50	21	0.53	1.48	0.54	0.72	1.7	1.32	-0.28	0.17
508	5.33	117.7	116.8	0.9	19.8	1	1.51	1.43	1.21	85.8	85.7	3.01	1.77	1.77	1.51	85	85	2	117.2	123.8	124.8	66.5	2	4.9	4.2	43	29	0.7	1.45	0.69	0.62	1.63	1.46	-0.15	0.16
508	5.33	117.7	116.8	0.9	19.8	1	1.51	1.43	1.21	85.8	85.7	3.01	1.77	1.77	1.51	85	85	2	117.2	123.8	124.8	66.5	3	5.12	3.6	51	28	0.7	1.48	0.71	0.56	1.71	1.45	-0.15	0.17
508	5.33	117.7	116.8	0.9	19.8	1	1.51	1.43	1.21	85.8	85.7	3.01	1.77	1.77	1.51	85	85	2	117.2	123.8	124.8	66.5	4	4.8	4.55	61	24	0.71	1.8	0.68	0.66	1.79	1.38	-0.15	0.26
509	4.92	108.3	114.5	-6.2	18.7	1	1.2	1	0.96	86.2	86.1	2	1.19	1	0.94	78.8	81.6	2.17	99.2	100	97.9	108.5	2	3.26	1.42	34	21	0.68	1.98	0.51	0.15	1.53	1.32	-0.17	0.3
509	4.92	108.3	114.5	-6.2	18.7	1	1.2	1	0.96	86.2	86.1	2	1.19	1	0.94	78.8	81.6	2.17	99.2	100	97.9	108.5	3	3.14	1.67	38	27	0.69	1.55	0.5	0.22	1.58	1.43	-0.16	0.19
509	4.92	108.3	114.5	-6.2	18.7	1	1.2	1	0.96	86.2	86.1	2	1.19	1	0.94	78.8	81.6	2.17	99.2	100	97.9	108.5	4	2.42	1.49	40	25	0.82	1.96	0.38	0.17	1.6	1.4	-0.09	0.29
510	14.67	162	167.7	-5.7	53.7	1	3.73	3.71	3.08	83.9	83.9	6.43	3.79	3.78	3.08	81	81.4	4.79	101.6	101.9	100	74.5	2	4.02	0.55	39	26	1.37	3.2	0.6	-0.26	1.59	1.41	0.14	0.51
510	14.67	162	167.7	-5.7	53.7	1	3.73	3.71	3.08	83.9	83.9	6.43	3.79	3.78	3.08	81	81.4	4.79	101.6	101.9	100	74.5	3	3.28	1.12	39	28	1.42	3.04	0.52	0.05	1.59	1.45	0.15	0.48
510	14.67	162	167.7	-5.7	53.7	1	3.73	3.71	3.08	83.9	83.9	6.43	3.79	3.78	3.08	81	81.4	4.79	101.6	101.9	100	74.5	4	4.34	1.03	57	38	1.56	2.48	0.64	0.01	1.76	1.58	0.19	0.39
511	14.67	179.6	167.7	11.9	63.8	1	4	4.95	4.09	83.2	83.2	8.09	6	6	4.26	71	71	8.32	150	121.2	104.2	102.8	2	5.1	3.17	44	30	1.84	3.62	0.71	0.5	1.64	1.48	0.26	0.56
511	14.67	179.6	167.7	11.9	63.8	1	4	4.95	4.09	83.2	83.2	8.09	6	6	4.26	71	71	8.32	150	121.2	104.2	102.8	3	6	5.72	56	36	2.62	4.33	0.78	0.76	1.75	1.56	0.42	0.64
511	14.67	179.6	167.7	11.9	63.8	1	4	4.95	4.09	83.2	83.2	8.09	6	6	4.26	71	71	8.32	150	121.2	104.2	102.8	4	5.86	5.51	68	39	1.99	3.05	0.77	0.74	1.83	1.59	0.3	0.48
512	14.58	155	167.2	-12.2	48	0	3	2.94	2.5	84.2	84.2	5.73	2.74	2.71	2	80	81.1	5.95	91.3	92.2	80	103.8	2	8.1	3.51	58	38	1.13	1.8	0.91	0.55	1.76	1.58	0.05	0.26
512	14.58	155	167.2	-12.2	48	0	3	2.94	2.5	84.2	84.2	5.73	2.74	2.71	2	80	81.1	5.95	91.3	92.2	80	103.8	3	8.78	4.08	69	39	1.42	2.21	0.94	0.61	1.84	1.59	0.15	0.34
512	14.58	155	167.2	-12.2	48	0	3	2.94	2.5	84.2	84.2	5.73	2.74	2.71	2	80	81.1	5.95	91.3	92.2	80	103.8	4	7.22	4.89	77	46	1.35	1.75	0.86	0.69	1.89	1.66	0.13	0.24
513	9	136.1	136.8	-0.7	31.9	1	2.27	2.19	1.84	85	85	4.22	2.06	2.06	1.78	86.2	86.2	3.85	90.8	94.1	96.7	91.2	2	4.56	1.01	41	31	1.2	2.35	0.66	0	1.61	1.49	0.08	0.37
513	9	136.1	136.8	-0.7	31.9	1	2.27	2.19	1.84	85	85	4.22	2.06	2.06	1.78	86.2	86.2	3.85	90.8	94.1	96.7	91.2	3	4.28	1.44	45	31	1.03	1.98	0.63	0.16	1.65	1.49	0.01	0.3
513	9	136.1	136.8	-0.7	31.9	1	2.27	2.19	1.84	85	85	4.22	2.06	2.06	1.78	86.2	86.2	3.85	90.8	94.1	96.7	91.2	4	3.9	1.43	54	37	1.27	2.04	0.59	0.16	1.73	1.57	0.1	0.31
514	10.17	148.6	143.2	5.4	33.9	0	2.68	2.61	2.23	84.5	84.5	5.19	2.06	2.06	1.68	81.4	81.4	3.64	76.9	78.9	75.3	70.1	2	2.68	0.41	30	20	1.27	3.77	0.43	-0.39	1.48	1.3	0.1	0.58
514	10.17	148.6	143.2	5.4	33.9	0	2.68	2.61	2.23	84.5	84.5	5.19	2.06	2.06	1.68	81.4	81.4	3.64	76.9	78.9	75.3	70.1	3	1.9	0.31	28	15	0.97	3.99	0.28	-0.51	1.45	1.18	-0.01	0.6
514	10.17	148.6	143.2	5.4	33.9	0	2.68	2.61	2.23	84.5	84.5	5.19	2.06	2.06	1.68	81.4	81.4	3.64	76.9	78.9	75.3	70.1	4	2	0.5	36	22	1.19	3.18	0.3	-0.3	1.56	1.34	0.08	0.5
515	14.67	163	167.7	-4.7	56.2	1	3.74	3.73	3.09	83.9	83.9	6.44	3.12	3.12	2.68	85.7	85.7	6.42	83.4	83.7	86.7	99.7	2	3.84	3.29	37	31	1.51	2.9	0.58	0.52	1.57	1.49	0.18	0.46
515	14.67	163	167.7	-4.7	56.2	1	3.74	3.73	3.09	83.9	83.9	6.44	3.12	3.12	2.68	85.7	85.7	6.42	83.4	83.7	86.7	99.7	3	3.96	1.39	44	36	1.67	2.82	0.6	0.14	1.64	1.56	0.22	0.45
515	14.67	163	167.7	-4.7	56.2	1	3.74	3.73	3.09	83.9	83.9	6.44	3.12	3.12	2.68	85.7	85.7	6.42	83.4	83.7	86.7	99.7	4	2.62	0.85	41	32	1.66	3.07	0.42	-0.07	1.61	1.51	0.22	0.49
516	13.25	147	160	-13	39	1	2.85	2.8	2.33	84.5	84.5	5.12	2	2.38	1.84	74.3	77	5.23	70.2	85	79	102.2	2	6.78	2.46	52	32	1.3	2.46	0.83	0.39	1.72	1.51	0.11	0.39
516	13.25	147	160	-13	39	1	2.85	2.8	2.33	84.5	84.5	5.12	2	2.38	1.84	74.3	77	5.23	70.2	85	79	102.2	4	4.86	3.78	61	42	1.62	2.34	0.69	0.58	1.79	1.62	0.21	0.37
517	14.33	175.9	165.9	10	57.7	1	4.62	4.66	3.85	83.4	83.3	7.7	5.13	5.13	3.39	66.1	66.1	6.18	111	110.1	88.1	80.3	2	3.48	0.78	35	26	3.38	7.75	0.54	-0.11	1.54	1.41	0.53	0.89
517	14.33	175.9	165.9	10	57.7	1	4.62	4.66	3.85	83.4	83.3	7.7	5.13	5.13	3.39	66.1	66.1	6.18	111	110.1	88.1	80.3	3	2.88	0.56	36	27	3.15	7.04	0.46	-0.25	1.56	1.43	0.5	0.85
517	14.33	175.9	165.9	10	57.7	1	4.62	4.66	3.85	83.4	83.3	7.7	5.13	5.13	3.39	66.1	66.1	6.18	111	110.1	88.1	80.3	4	3.14	0.49	47	35	3.36	5.79	0.5	-0.31	1.67	1.54	0.53	0.76
518	7.42	121.9	128.2	-6.3	22.9	1	1.67	1.59	1.34	85.6	85.6	3.26	1.54	1.53	1.36	88.2	88.8	2.68	92.2	96.2	101.5	82.2	2	1.48	0.22	21	15	0.68	2.73	0.17	-0.66	1.32	1.18	-0.17	0.44
518	7.42	121.9	128.2	-6.3	22.9	1	1.67	1.59	1.34	85.6	85.6	3.26	1.54	1.53	1.36	88.2	88.8	2.68	92.2	96.2	101.5	82.2	3	2.06	0.63	29	20	0.64	1.89	0.31	-0.2	1.46	1.3	-0.19	0.28
518	7.42	121.9	128.2	-6.3	22.9	1	1.67	1.59	1.34	85.6	85.6	3.26	1.54	1.53	1.36	88.2	88.8	2.68	92.2	96.2	101.5	82.2	4	2	1.29	36	24	0.61	1.5	0.3	0.11	1.56	1.38	-0.21	0.18
519	6.17	126.6	121.3	5.3	25.3	1	1.85	1.77	1.5	85.4	85.4	3.57	1.67	1.65	1.5	89.6	90.8	3.04	90.3	93.2	100	85.2	2	2.92	2.13	32	13	0.53	2.37	0.47	0.33	1.51	1.11	-0.28	0.37
519	6.17	126.6	121.3	5.3	25.3	1	1.85	1.77	1.5	85.4	85.4	3.57	1.67	1.65	1.5	89.6	90.8	3.04	90.3	93.2	100	85.2	3	2.66	1.35	34	16	0.53	2	0.42	0.13	1.53	1.2	-0.28	0.3
519	6.17	126.6	121.3	5.3	25.3	1	1.85	1.77	1.5	85.4	85.4	3.57	1.67	1.65	1.5	89.6	90.8	3.04	90.3	93.2	100	85.2	4	3.58	4.22	51	24	0.6	1.49	0.55	0.63	1.71	1.38	-0.22	0.17
520	5.17	118.8	115.9	2.9	22.3	1	1.55	1.47	1.25	85.7	85.7	3.07	1.69	1.66	1.52	89.8	91.7	2.61	109	112.9	121.6	85	2	2.24	1.05	31	16	0.49	1.87	0.35	0.02	1.49	1.2	-0.31	0.27
520	5.17	118.8	115.9	2.9	22.3	1	1.55	1.47	1.25	85.7	85.7	3.07	1.69	1.66	1.52	89.8	91.7	2.61	109	112.9	121.6	85	3	2.66	5.58	34	21	0.27	0.76	0.42	0.75	1.53	1.32	-0.57	-0.12
521	13.5	164.6	161.3	3.3	54	0	3.51	3.48	2.95	83.9	83.8	6.59	3.16	3.16	2	80	80	6.09	90	90.8	67.8	92.4	2	5.26	3.44	45	26	1.52	3.48	0.72	0.54	1.65	1.41	0.18	0.54
521	13.5	164.6	161.3	3.3	54	0	3.51	3.48	2.95	83.9	83.8	6.59	3.16	3.16	2	80	80	6.09	90	90.8	67.8	92.4	3	6.38	4.86	58	37	1.69	2.75	0.8	0.69	1.76	1.57	0.23	0.44
521	13.5	164.6	161.3	3.3	54	0	3.51	3.48	2.95	83.9	83.8	6.59	3.16	3.16	2	80	80	6.09	90	90.8	67.8	92.4	4	5.26	5.29	64	40	1.7	2.54	0.72	0.72	1.81	1.6	0.23	0.4
522	13	166	158.6	7.4	54	0	3.59	3.57	3.02	83.8	83.7	6.73	3.64	3.64	3.32	91	91	6.71	101.4	102	109.9	99.7	2	5.78	1.54	48	30	1.57	3.17	0.76	0.19	1.68	1.48	0.2	0.5
522	13	166	158.6	7.4	54	0	3.59	3.57	3.02	83.8	83.7	6.73	3.64	3.64	3.32	91	91	6.71	101.4	102	109.9	99.7	3	5.22	1.34	51	34	1.49	2.62	0.72	0.13	1.71	1.53	0.17	0.42
522	13	166	158.6	7.4	54	0	3.59	3.57	3.02	83.8	83.7	6.73	3.64	3.64	3.32	91	91	6.71	101.4	102	109.9	99.7	4	4.86	1.81	61	41	1.47	2.15	0.69	0.26	1.79	1.61	0.17	0.33
523	9.08	135.9	137.2	-1.3	26.5	1	2.26	2.19	1.83	85	85	4.21	1.77	1.77	1.26	71	71	2.91	78.3	80.8	68.9	69.1	2	4.26	2.26	40	30	1.06	2.13	0.63	0.35	1.6	1.48	0.03	0.33
523	9.08	135.9	137.2	-1.3	26.5	1	2.26	2.19	1.83	85	85	4.21	1.77	1.77	1.26	71	71	2.91	78.3	80.8	68.9	69.1	3	5.1	2.81	51	37	1.03	1.69	0.71	0.45	1.71	1.57	0.01	0.23
523	9.08	135.9	137.2	-1.3	26.5	1	2.26	2.19	1.83	85	85	4.21	1.77	1.77	1.26	71	71	2.91	78.3	80.8	68.9	69.1	4	4.84	2.52	61	44	1.06	1.44	0.68	0.4	1.79	1.64	0.03	0.16
524	11.83	155.7	152.2	3.5	47.1	0	3.03	2.98	2.54	84.2	84.2	5.79	2.67	2.67	2.09	78.3	78.3	4.84	88.1	89.6	82.3	83.6	2	4.98	0.44	44	29	1.57	3.22	0.7	-0.36	1.64	1.46	0.2	0.51
524	11.83	155.7	152.2	3.5	47.1	0	3.03	2.98	2.54	84.2	84.2	5.79	2.67	2.67	2.09	78.3	78.3	4.84	88.1	89.6	82.3	83.6	3	4.38	0.92	46	31	1.52	2.92	0.64	-0.04	1.66	1.49	0.18	0.47
524	11.83	155.7	152.2	3.5	47.1	0	3.03	2.98	2.54	84.2	84.2	5.79	2.67	2.67	2.09	78.3	78.3	4.84	88.1	89.6	82.3	83.6	4	2.68	0.86	43	31	1.35	2.59	0.43	-0.07	1.63	1.49	0.13	0.41
525	14.67	165.8	167.7	-1.9	47.1	1	3.92	3.92	3.25	83.8	83.7	6.71	3.89	3.89	2.89	74.4	74.4	6.18	99.2	99.2	88.9	92.1	2	6.98	3.02	53	33	2.45	4.39	0.84	0.48	1.72	1.52	0.39	0.64
525	14.67	165.8	167.7	-1.9	47.1	1	3.92	3.92	3.25	83.8	83.7	6.71	3.89	3.89	2.89	74.4	74.4	6.18	99.2	99.2	88.9	92.1	3	4.24	3.28	45	32	2.32	4.37	0.63	0.52	1.65	1.51	0.37	0.64
525	14.67	165.8	167.7	-1.9	47.1	1	3.92	3.92	3.25	83.8	83.7	6.71	3.89	3.89	2.89	74.4	74.4	6.18	99.2	99.2	88.9	92.1	4	5.1	4.42	63	40	2.16	3.28	0.71	0.65	1.8	1.6	0.33	0.52
526	4.92	110.7	114.5	-3.8	18.5	0	1.23	1.14	1	86.1	86	2.6	1.38	1.38	1.26	91.6	91.6	2.4	112.2	121.1	126	92.3	2	1.56	0.58	21	13	0.19	0.88	0.19	-0.24	1.32	1.11	-0.72	-0.06
526	4.92	110.7	114.5	-3.8	18.5	0	1.23	1.14	1	86.1	86	2.6	1.38	1.38	1.26	91.6	91.6	2.4	112.2	121.1	126	92.3	3	1.86	1.01	27	17	0.44	1.57	0.27	0	1.43	1.23	-0.36	0.2
526	4.92	110.7	114.5	-3.8	18.5	0	1.23	1.14	1	86.1	86	2.6	1.38	1.38	1.26	91.6	91.6	2.4	112.2	121.1	126	92.3	4	1.18	0.55	25	15	0.4	1.55	0.07	-0.26	1.4	1.18	-0.4	0.19
527	14.58	156.5	167.2	-10.7	40.3	0	3.08	3.02	2.57	84.2	84.1	5.86	3.05	3.05	2.73	89.6	89.6	6.54	99	101	106.2	111.6	2	7.08	2.7	53	36	1	1.68	0.85	0.43	1.72	1.56	0	0.23
527	14.58	156.5	167.2	-10.7	40.3	0	3.08	3.02	2.57	84.2	84.1	5.86	3.05	3.05	2.73	89.6	89.6	6.54	99	101	106.2	111.6	3	6.38	2.53	58	41	0.96	1.42	0.8	0.4	1.76	1.61	-0.02	0.15
527	14.58	156.5	167.2	-10.7	40.3	0	3.08	3.02	2.57	84.2	84.1	5.86	3.05	3.05	2.73	89.6	89.6	6.54	99	101	106.2	111.6	4	4.56	2.08	59	40	1.13	1.69	0.66	0.32	1.77	1.6	0.05	0.23
528	7.58	126.4	129	-2.6	23	0	1.75	1.66	1.43	85.4	85.4	3.55	1.39	1.39	1.08	77.3	77.3	3.52	79.4	83.7	75.5	99.2	2	2.38	1.55	28	20	0.64	1.93	0.38	0.19	1.45	1.3	-0.19	0.29
528	7.58	126.4	129	-2.6	23	0	1.75	1.66	1.43	85.4	85.4	3.55	1.39	1.39	1.08	77.3	77.3	3.52	79.4	83.7	75.5	99.2	3	2.36	2.6	32	21	0.58	1.65	0.37	0.41	1.51	1.32	-0.24	0.22
528	7.58	126.4	129	-2.6	23	0	1.75	1.66	1.43	85.4	85.4	3.55	1.39	1.39	1.08	77.3	77.3	3.52	79.4	83.7	75.5	99.2	4	1.4	1.9	28	15	0.5	1.97	0.15	0.28	1.45	1.18	-0.3	0.29
529	10	134.7	142.2	-7.5	30.2	1	2.2	2.13	1.79	85.1	85	4.12	2.05	2.05	1.56	76.1	76.1	3.43	93.2	96.2	87.2	83.3	2	3.8	2.48	37	27	0.97	2.18	0.58	0.39	1.57	1.43	-0.01	0.34
529	10	134.7	142.2	-7.5	30.2	1	2.2	2.13	1.79	85.1	85	4.12	2.05	2.05	1.56	76.1	76.1	3.43	93.2	96.2	87.2	83.3	3	3.3	3.61	39	30	0.93	1.86	0.52	0.56	1.59	1.48	-0.03	0.27
529	10	134.7	142.2	-7.5	30.2	1	2.2	2.13	1.79	85.1	85	4.12	2.05	2.05	1.56	76.1	76.1	3.43	93.2	96.2	87.2	83.3	4	3.16	3.69	47	35	0.96	1.66	0.5	0.57	1.67	1.54	-0.02	0.22
530	7.58	123	129	-6	26.5	0	1.63	1.53	1.33	85.6	85.5	3.33	1.9	1.74	1.28	67.2	73.4	3.12	116.6	113.7	96.2	93.7	2	7.12	2.87	54	35	1.23	2.13	0.85	0.46	1.73	1.54	0.09	0.33
530	7.58	123	129	-6	26.5	0	1.63	1.53	1.33	85.6	85.5	3.33	1.9	1.74	1.28	67.2	73.4	3.12	116.6	113.7	96.2	93.7	3	6.78	2.56	60	38	1.23	1.94	0.83	0.41	1.78	1.58	0.09	0.29
530	7.58	123	129	-6	26.5	0	1.63	1.53	1.33	85.6	85.5	3.33	1.9	1.74	1.28	67.2	73.4	3.12	116.6	113.7	96.2	93.7	4	5.36	4.95	65	44	1.2	1.64	0.73	0.69	1.81	1.64	0.08	0.21
531	7.83	139	130.4	8.6	30.6	1	2.4	2.34	1.96	84.9	84.9	4.44	2.25	2.25	1.78	79.2	79.2	3.74	93.8	96.2	90.8	84.2	3	3.9	2.64	43	28	0.75	1.62	0.59	0.42	1.63	1.45	-0.12	0.21
531	7.83	139	130.4	8.6	30.6	1	2.4	2.34	1.96	84.9	84.9	4.44	2.25	2.25	1.78	79.2	79.2	3.74	93.8	96.2	90.8	84.2	4	4.58	2.44	59	35	0.89	1.53	0.66	0.39	1.77	1.54	-0.05	0.18
532	8.5	138.4	134.1	4.3	30.2	0	2.22	2.14	1.84	84.9	84.9	4.39	2.05	2.05	1.72	83.8	83.8	3.46	92.3	95.8	93.5	78.8	2	3.8	3.43	36	19	0.71	2.19	0.58	0.54	1.56	1.28	-0.15	0.34
532	8.5	138.4	134.1	4.3	30.2	0	2.22	2.14	1.84	84.9	84.9	4.39	2.05	2.05	1.72	83.8	83.8	3.46	92.3	95.8	93.5	78.8	3	3.66	2.1	41	25	0.73	1.77	0.56	0.32	1.61	1.4	-0.14	0.25
532	8.5	138.4	134.1	4.3	30.2	0	2.22	2.14	1.84	84.9	84.9	4.39	2.05	2.05	1.72	83.8	83.8	3.46	92.3	95.8	93.5	78.8	4	3.8	3.28	51	30	0.75	1.51	0.58	0.52	1.71	1.48	-0.12	0.18
533	7.17	128.9	126.8	2.1	28.9	0	1.84	1.75	1.51	85.3	85.3	3.72	1.57	1.56	1.51	96	96.8	3.02	85.3	89.1	100	81.2	2	2.28	0.73	27	16	0.32	1.19	0.36	-0.14	1.43	1.2	-0.49	0.08
533	7.17	128.9	126.8	2.1	28.9	0	1.84	1.75	1.51	85.3	85.3	3.72	1.57	1.56	1.51	96	96.8	3.02	85.3	89.1	100	81.2	3	3.6	1.96	40	31	1.01	1.95	0.56	0.29	1.6	1.49	0	0.29
533	7.17	128.9	126.8	2.1	28.9	0	1.84	1.75	1.51	85.3	85.3	3.72	1.57	1.56	1.51	96	96.8	3.02	85.3	89.1	100	81.2	4	1.96	1.8	33	18	0.41	1.35	0.29	0.26	1.52	1.26	-0.39	0.13
534	4.75	113.9	113.6	0.3	24	0	1.33	1.23	1.08	85.9	85.9	2.78	1.68	1.66	1.43	84.9	86.3	2.24	126.3	135	132.4	80.6	2	2.9	0.88	28	19	0.39	1.23	0.46	-0.06	1.45	1.28	-0.41	0.09
534	4.75	113.9	113.6	0.3	24	0	1.33	1.23	1.08	85.9	85.9	2.78	1.68	1.66	1.43	84.9	86.3	2.24	126.3	135	132.4	80.6	3	3.86	1.62	39	22	0.53	1.44	0.59	0.21	1.59	1.34	-0.28	0.16
534	4.75	113.9	113.6	0.3	24	0	1.33	1.23	1.08	85.9	85.9	2.78	1.68	1.66	1.43	84.9	86.3	2.24	126.3	135	132.4	80.6	4	2.66	1.56	38	23	0.62	1.63	0.42	0.19	1.58	1.36	-0.21	0.21
535	8.67	139.4	135	4.4	29	1	2.42	2.35	1.97	84.9	84.8	4.47	2.46	2.46	2.14	87	87	3.87	101.7	104.7	108.6	86.6	2	4.24	1.15	37	28	1.21	2.55	0.63	0.06	1.57	1.45	0.08	0.41
535	8.67	139.4	135	4.4	29	1	2.42	2.35	1.97	84.9	84.8	4.47	2.46	2.46	2.14	87	87	3.87	101.7	104.7	108.6	86.6	3	4.74	0.75	45	32	1.09	2.06	0.68	-0.12	1.65	1.51	0.04	0.31
535	8.67	139.4	135	4.4	29	1	2.42	2.35	1.97	84.9	84.8	4.47	2.46	2.46	2.14	87	87	3.87	101.7	104.7	108.6	86.6	4	4.42	0.65	54	36	1.17	1.93	0.65	-0.19	1.73	1.56	0.07	0.29
