# Supplementary material for: Prerequisites for a dry powder inhaler for children with cystic fibrosis
Source: PLoS One. 2017 Aug 11;12(8):e0183130. doi: 10.1371/journal.pone.0183130 (PMC5553717; doi:10.1371/journal.pone.0183130)
Supplement: S2 File — Qualititative assessment of the effects of resistance and mouthpiece design on obstructions in the mouth cavity upon inhalation. (XLSX) [file pone.0183130.s002.xlsx]

## Sheet: Blad1
ID	Rank order		Score
		1	0	-1	R2	R3	R4	oval	oblong	randomisation order	Video 1	Video 2/3	Video 1/2	Video 3		Analysis resistance preference
501	2/3-1	2/3	1		1	0		0	0	5	R3	R2	oval	oblong		counts	preferred	comparisons
502	2-1-3	2	1	3	0		0	1	-1	7	R4	R2	oval	oblong		# R2	14	19
503	2-3-1	2	3	1		1	-1	0	0	12	R4	R3	oblong	oval		# R3	4	15
504	2/3-1	2/3	1		1		0	0	0	8	R4	R2	oblong	oval		# R4	9	20
505	3-1-2	3	1	2	0	0		-1	1	11	R4	R3	oval	oblong		# pref	27	54
506	1/2/3	no pref								12	R4	R3	oblong	oval		# no pref	7	14
507	2-1-3	2	1	3	0		0	1	-1	7	R4	R2	oval	oblong		total	34	68
508	1/2/3	no pref								8	R4	R2	oblong	oval
509	3-2-1	3	2	1	1	-1		-1	1	6	R3	R2	oblong	oval			1 on 1 comparison		total comparison	corr # comparisons	corr # no pref	(%)
510	1-2/3	1	2/3		1		0	0	0	4	R2	R4	oblong	oval			#	fraction
511	1-3-2	1	3	2			1	0	0	7	R4	R2	oval	oblong		2 over 4	7	0.583333	R2	R2	R2	R2
512	1/2/3	no pref				0	0	0	0	10	R3	R4	oblong	oval		2 over 3	7	1	0.736842	0.518519	0.411765	0.41
513	3-1-2	3	1	2	0	0		-1	1	9	R3	R4	oval	oblong		3 over 2	0	0	R3	R3	R3	R3
514	1/2-3	1/2	3		0	0		1	-1	1	R2	R3	oval	oblong		3 over 4	4	0.5	0.266667	0.148148	0.117647	0.12
515	1-2/3	1	2/3			1	0	0	0	9	R3	R4	oval	oblong		4 over 2	5	0.416667	R4	R4	R4	R4
516	1-2/3	1	2/3		1	0		0	0	1	R2	R3	oval	oblong		4 over 3	4	0.5	0.45	0.333333	0.264706	0.26
517	3-1/2	3	1/2		0	0		-1	1	5	R3	R2	oval	oblong						no pref	0.205882	0.21
518	2/3-1	2/3	1		0		1	0	0	3	R2	R4	oval	oblong						total	1	1
519	1-2-3	1	2	3		-1	1	1	-1	11	R4	R3	oval	oblong
520	3-1-2	3	1	2	0		0	1	-1	8	R4	R2	oblong	oval
521	1/2/3	no pref			0	0		0	0	2	R2	R3	oblong	oval		Analysis mouthpiece preference
522	2/3-1	2/3	1		1	0		0	0	5	R3	R2	oval	oblong			preferred
523	1-2/3	1	2/3		1	0		0	0	1	R2	R3	oval	oblong			#	fraction	(%)
524	1-2-3	1	2	3		-1	1	-1	1	12	R4	R3	oblong	oval		oblong	10	0.294118	0.294
525	1/2/3	no pref			0		0	0	0	7	R4	R2	oval	oblong		oval	13	0.382353	0.382
526	no videos															no pref	11	0.323529	0.323
527	1-2-3	1	2	3	-1		1	1	-1	7	R4	R2	oval	oblong		total	34	1	0.999
528	1-2-3	1	2	3		-1	1	-1	1	12	R4	R3	oblong	oval
529	3-2-1	3	2	1	-1		1	1	-1	4	R2	R4	oblong	oval
530	2-3-1	2	3	1	1		-1	0	0	7	R4	R2	oval	oblong
531	3-2-1	3	2	1	-1		1	1	-1	4	R2	R4	oblong	oval
532	1-2-3	1	2	3	1	-1		-1	1	2	R2	R3	oblong	oval
533	2/3-1	2/3	1		1		0	0	0	8	R4	R2	oblong	oval
534	3-2-1	3	2	1		1	-1	-1	1	11	R4	R3	oval	oblong
535	2-1-3	2	1	3	0	0		-1	1	6	R3	R2	oblong	oval
				total	7	-2	5	-1	1
Randomisation scheme
	Video 1	Video 2/3	Video 1/2	Video 3
1	R2	R3	oval	oblong
2	R2	R3	oblong	oval
3	R2	R4	oval	oblong
4	R2	R4	oblong	oval
5	R3	R2	oval	oblong
6	R3	R2	oblong	oval
7	R4	R2	oval	oblong
8	R4	R2	oblong	oval
9	R3	R4	oval	oblong
10	R3	R4	oblong	oval
11	R4	R3	oval	oblong
12	R4	R3	oblong	oval
